# Supplementary material for: The Contamination of Microplastic Debris in Blue Swimming Crab Portunus pelagicus (Linnaeus, 1758) from Artisanal Fisheries in the Eastern Gulf of Thailand
Source: Toxics. 2025 Sep 24;13(10):813. doi: 10.3390/toxics13100813 (PMC12568171; doi:10.3390/toxics13100813)
Supplement: Supplementary file 1 [file toxics-13-00813-s001.zip]

Archive with 1 entries (1 files):
- toxics-3876160-supplementary.pdf
